# Supplementary material for: Molecular subtyping and prognostic modeling of colon adenocarcinoma based on programmed cell death features: a multi-omics and machine learning study
Source: Front Immunol. 2026 Jun 11;17:1736554. doi: 10.3389/fimmu.2026.1736554 (PMC13294056; doi:10.3389/fimmu.2026.1736554)
Supplement: Supplementary Table 1 — Oligonucleotides used in research. [file Table1.xlsx]

## Sheet: Sheet1
SYMBOL	ENSEMBL	Description
ATPA2	ENSG00000174437	ATPase Sarcoplasmic/Endoplasmic Reticulum Ca2+
IGF1	ENSG00000017427	Insulin Like Growth Factor 1
PTGIS	ENSG00000124212	Prostaglandin I2 Synthase
SERPINE1	ENSG00000106366	Serpin Family E Member 1
SRPX	ENSG00000101955	Sushi Repeat Containing Protein X-Linked
TERT	ENSG00000164362	Telomerase Reverse Transcriptase
FNDC5	ENSG00000160097	Fibronectin Type III Domain Containing 5
GSTM1	ENSG00000134184	Glutathione S-Transferase Mu 1
ATP6V1C2	ENSG00000143882	ATPase H+ Transporting V1 Subunit C2
EEF1A2	ENSG00000101210	Eukaryotic Translation Elongation Factor 1 Alpha 2
RAB39B	ENSG00000155961	RAB39B, Member RAS Oncogene Family
SYNPO2	ENSG00000172403	Synaptopodin 2
MAP6	ENSG00000171533	Microtubule Associated Protein 6
CDC25C	ENSG00000158402	Cell Division Cycle 25C
KL	ENSG00000133116	Klotho
TIMP1	ENSG00000102265	TIMP Metallopeptidase Inhibitor 1
WT1	ENSG00000184937	WT1 Transcription Factor
TEAD4	ENSG00000197905	TEA Domain Transcription Factor 4
