# Supplementary material for: Molecular subtyping and prognostic modeling of colon adenocarcinoma based on programmed cell death features: a multi-omics and machine learning study
Source: Front Immunol. 2026 Jun 11;17:1736554. doi: 10.3389/fimmu.2026.1736554 (PMC13294056; doi:10.3389/fimmu.2026.1736554)
Supplement: Supplementary Table 3 — Comparison of effector/checkpoint ratios and exhaustion marker expression between low- and high-risk groups. [file Table3.xlsx]

## Sheet: Sheet1
Feature	Group	Median	IQR_lower	IQR_upper	P_value
GZMB/PDCD1	Low	6.80931	2.88868	14.9663	0.240541
GZMB/PDCD1	High	7.20958	3.74832	17.0744
IFNG/CTLA4	Low	0.218768	0.0994993	0.472144	0.285349
IFNG/CTLA4	High	0.22974	0.0783281	0.42584
PRF1/LAG3	Low	2.10017	1.55558	2.87337	0.298258
PRF1/LAG3	High	2.30031	1.58505	3.19176
GZMA/TIGIT	Low	10.3839	6.41366	19.188	0.706743
GZMA/TIGIT	High	10.1249	6.74231	17.3197
PDCD1	Low	2.12392	1.10457	3.73346	0.191636
PDCD1	High	1.92723	0.874383	3.35013
CTLA4	Low	2.29763	1.14528	4.18595	0.107348
CTLA4	High	1.98498	1.01444	3.71462
LAG3	Low	3.31922	1.68089	5.75337	0.514052
LAG3	High	2.95814	1.72393	5.40936
TIGIT	Low	1.64386	0.83215	2.97795	0.00148876
TIGIT	High	1.1881	0.570789	2.32421
TOX	Low	6.16103	3.22306	11.6527	0.00206332
TOX	High	4.22233	2.08074	10.5911
HAVCR2	Low	4.14051	2.48058	6.96431	0.12053
HAVCR2	High	3.71808	1.82592	7.1354
